# Supplementary material for: (E)-2-(4-Methylbenzylidene)hydrazinecarboxamide
Source: Acta Crystallogr Sect E Struct Rep Online. 2011 Jan 8;67(Pt 2):o242. doi: 10.1107/S1600536810052797 (PMC3051666; doi:10.1107/S1600536810052797)
Supplement: Supplementary file 2 [file e-67-0o242-Isup2.hkl]

#
# h,k,l, Fc-squared, Fo-squared, sigma(Fo-squared) and status flag
#
data_I
_shelx_title ' pna12m in P21/c (R.T.)'
_shelx_refln_list_code          4
_shelx_F_calc_maximum      123.33
_exptl_crystal_F_000       376.00
_reflns_d_resolution_high  0.8119
 
loop_
 _symmetry_equiv_pos_as_xyz
 'x, y, z'
 '-x, y+1/2, -z+1/2'
 '-x, -y, -z'
 'x, -y-1/2, z-1/2'
 
_cell_length_a    17.2186
_cell_length_b     4.5304
_cell_length_c    11.9846
_cell_angle_alpha  90.000
_cell_angle_beta   93.348
_cell_angle_gamma  90.000
 
_shelx_F_squared_multiplier     1.000
 
loop_
 _refln_index_h
 _refln_index_k
 _refln_index_l
 _refln_F_squared_calc
 _refln_F_squared_meas
 _refln_F_squared_sigma
 _refln_observed_status
   2   0   0        9.31        8.36      0.30 o
   3   0   0     2649.38     2449.99     18.80 o
   4   0   0       58.52       44.63      0.85 o
   5   0   0      236.28      202.40      3.20 o
   6   0   0        3.47        2.45      0.44 o
   7   0   0        3.25        2.82      0.47 o
   8   0   0        9.52        8.58      0.78 o
   9   0   0      132.94      119.56      2.66 o
  10   0   0      297.36      300.21      5.14 o
  11   0   0      762.51      803.06     11.30 o
  12   0   0      317.20      340.89      5.96 o
  13   0   0      305.42      316.16      7.27 o
  14   0   0       12.42       14.84      1.35 o
  15   0   0        5.25        4.35      0.90 o
  16   0   0       11.01       14.28      1.91 o
  17   0   0        8.87       12.00      2.66 o
  18   0   0        0.22        0.37      1.01 o
  19   0   0        0.03       -0.85      1.78 o
  20   0   0        8.22        7.88      3.00 o
  21   0   0        9.47        8.48      3.22 o
   1   1   0      237.77      205.07      1.60 o
   2   1   0     8705.42     8001.62     56.73 o
   3   1   0      597.01      552.74      4.75 o
   4   1   0       19.69       24.32      0.69 o
   5   1   0       22.76       17.00      0.56 o
   6   1   0        8.52        9.58      0.61 o
   7   1   0        4.69        4.56      0.43 o
   8   1   0       66.82       63.22      1.91 o
   9   1   0      108.53       99.11      1.80 o
  10   1   0       30.86       32.69      1.13 o
  11   1   0      500.34      486.62      6.37 o
  12   1   0       74.85       80.21      2.11 o
  13   1   0      154.22      158.58      2.97 o
  14   1   0       72.91       77.59      2.07 o
  15   1   0       13.13       13.92      1.37 o
  16   1   0        8.17        5.80      1.67 o
  17   1   0       28.32       30.74      2.77 o
  18   1   0       33.48       39.55      2.85 o
  19   1   0       11.91       10.64      1.68 o
  20   1   0        4.53        4.69      1.44 o
   0   2   0     1409.45     1463.13     15.76 o
   1   2   0      207.65      170.61      2.12 o
   2   2   0      655.62      740.08      7.07 o
   3   2   0       59.02       64.26      1.17 o
   4   2   0        3.73        2.97      0.34 o
   5   2   0      364.82      346.67      4.84 o
   6   2   0       70.73       68.28      1.62 o
   7   2   0        8.51        5.87      0.57 o
   8   2   0       34.97       36.67      1.58 o
   9   2   0        7.97        6.59      0.64 o
  10   2   0       37.34       41.38      1.40 o
  11   2   0      337.51      332.23      4.73 o
  12   2   0       33.12       30.19      1.66 o
  13   2   0        0.24        0.26      0.60 o
  14   2   0       10.77       10.17      1.43 o
  15   2   0       15.45       18.36      1.89 o
  16   2   0        0.06        0.24      0.85 o
  17   2   0        3.43        4.47      1.26 o
  18   2   0        1.84        0.25      1.09 o
  19   2   0        0.78       -0.47      1.14 o
   1   3   0       35.79       43.98      1.62 o
   2   3   0      146.27      166.01      3.00 o
   3   3   0      129.20      126.12      2.06 o
   4   3   0      100.26      123.52      2.12 o
   5   3   0       31.93       30.31      1.27 o
   6   3   0        3.58        2.23      0.89 o
   7   3   0        1.03        0.69      0.50 o
   8   3   0       70.74       68.36      2.05 o
   9   3   0      451.71      475.67      8.24 o
  10   3   0       44.27       51.04      2.32 o
  11   3   0       12.56       13.92      1.40 o
  12   3   0        0.04        0.39      0.67 o
  13   3   0        1.07        1.45      0.82 o
  14   3   0        1.10        1.89      0.87 o
  15   3   0        2.83        1.81      1.11 o
  16   3   0        0.07       -0.12      1.08 o
  17   3   0        0.09        0.63      1.43 o
   0   4   0        3.24        2.15      0.64 o
   1   4   0        1.13        2.65      0.49 o
   2   4   0       13.67       15.72      1.72 o
   3   4   0       15.71       16.68      1.06 o
   4   4   0        3.16        3.86      0.76 o
   5   4   0        0.94        1.23      0.64 o
   6   4   0        0.67        1.05      0.92 o
   7   4   0       39.55       39.63      2.80 o
   8   4   0        0.06       -0.08      1.11 o
   9   4   0       55.71       62.75      5.05 o
  10   4   0       15.12       14.79      2.39 o
  11   4   0       12.83       16.37      2.32 o
  12   4   0        7.73        6.57      1.53 o
  13   4   0        0.78        0.11      1.10 o
  14   4   0        1.44        1.34      1.19 o
   1   5   0        0.06        2.20      1.48 o
   2   5   0        5.85        2.25      1.84 o
   3   5   0        6.86        7.71      1.86 o
   4   5   0        1.17        2.78      1.49 o
   5   5   0        0.03        0.27      1.44 o
   6   5   0        2.75        2.66      1.28 o
   7   5   0        7.11        4.25      1.43 o
   8   5   0        3.02        3.52      1.24 o
   9   5   0        1.01        1.96      1.18 o
 -20   1   1        3.23        4.13      1.33 o
 -19   1   1        0.90        1.33      1.11 o
 -18   1   1        8.74       10.51      1.95 o
 -17   1   1        2.53        3.27      1.69 o
 -16   1   1        8.38        8.97      1.38 o
 -15   1   1       83.00       87.35      2.32 o
 -14   1   1       14.14       12.45      1.18 o
 -13   1   1      130.99      132.52      2.72 o
 -12   1   1        2.75        3.13      0.79 o
 -11   1   1       21.74       18.16      1.08 o
 -10   1   1       46.58       49.06      1.78 o
  -9   1   1        3.47        2.81      0.54 o
  -8   1   1        2.94        3.87      0.38 o
  -7   1   1        0.01        0.22      0.19 o
  -6   1   1      340.11      306.35      3.11 o
  -5   1   1      386.67      356.02      3.77 o
  -4   1   1       40.58       34.65      0.73 o
  -3   1   1     6842.88     6473.87     49.95 o
  -2   1   1      828.66      768.51      6.28 o
  -1   1   1     4633.98     4339.09     30.60 o
   0   1   1      808.13      768.02      5.48 o
   1   1   1      530.19      491.19      4.13 o
   2   1   1     1058.21      940.92     11.26 o
   3   1   1      442.52      407.66      5.79 o
   4   1   1       15.78       16.47      0.98 o
   5   1   1       48.00       38.84      0.67 o
   6   1   1        8.42       10.99      0.41 o
   7   1   1      200.17      210.71      2.00 o
   8   1   1      303.03      341.08      3.51 o
   9   1   1      667.35      693.14      6.37 o
  10   1   1       94.91      105.58      1.75 o
  11   1   1        1.38        0.94      0.36 o
  12   1   1        1.05        0.64      0.34 o
  13   1   1        0.30        0.44      0.41 o
  14   1   1       18.38       21.81      1.62 o
  15   1   1        0.86        0.85      0.69 o
  16   1   1        0.12        0.27      0.80 o
  17   1   1        0.01        0.76      0.95 o
  18   1   1        0.02        0.87      1.00 o
  19   1   1        0.23        0.21      1.07 o
  20   1   1        8.40        7.10      2.41 o
 -19   2   1        1.49        1.17      1.22 o
 -18   2   1        0.51        0.74      1.02 o
 -17   2   1        0.01        0.28      0.95 o
 -16   2   1        5.56        3.32      1.10 o
 -15   2   1       21.89       21.66      1.98 o
 -14   2   1        3.98        2.39      1.06 o
 -13   2   1        0.10        0.73      0.72 o
 -12   2   1      448.50      458.82      6.14 o
 -11   2   1      126.34      127.93      3.57 o
 -10   2   1       57.10       54.75      1.55 o
  -9   2   1       33.94       37.79      1.30 o
  -8   2   1       83.23       84.18      1.77 o
  -7   2   1       11.00       11.94      0.79 o
  -6   2   1      327.64      327.17      3.68 o
  -5   2   1      265.27      247.65      2.66 o
  -4   2   1      769.73      760.26      6.89 o
  -3   2   1      205.14      202.55      3.58 o
  -2   2   1      241.87      262.88      2.93 o
  -1   2   1      157.21      169.29      2.06 o
   0   2   1      716.07      691.32      5.40 o
   1   2   1      290.95      322.62      2.92 o
   2   2   1      182.23      166.22      2.25 o
   3   2   1       64.56       62.76      1.86 o
   4   2   1        0.03        0.51      0.34 o
   5   2   1      140.11      133.27      2.16 o
   6   2   1       83.28       82.92      1.33 o
   7   2   1      218.39      217.80      2.69 o
   8   2   1      325.39      336.26      4.34 o
   9   2   1      442.03      464.35      5.30 o
  10   2   1       16.02       14.52      1.57 o
  11   2   1       16.56       14.83      1.17 o
  12   2   1      103.34      105.60      2.94 o
  13   2   1        4.06        3.00      0.85 o
  14   2   1        2.33        3.26      0.87 o
  15   2   1        9.97        9.90      1.51 o
  16   2   1        2.02        1.54      1.22 o
  17   2   1        6.88        9.34      2.83 o
  18   2   1        7.52        9.07      2.55 o
  19   2   1        0.84        0.65      1.23 o
 -17   3   1        3.13        1.52      1.59 o
 -16   3   1        2.15        1.58      1.36 o
 -15   3   1        0.18        0.81      1.80 o
 -14   3   1        1.18        0.95      1.24 o
 -13   3   1        8.99       11.95      2.19 o
 -12   3   1        2.52        2.76      0.96 o
 -11   3   1        5.99        5.48      1.34 o
 -10   3   1      356.46      398.18      7.41 o
  -9   3   1       77.91       81.82      3.36 o
  -8   3   1       41.63       41.62      1.53 o
  -7   3   1       31.21       31.13      1.91 o
  -6   3   1        9.73        8.69      0.78 o
  -5   3   1      100.99      106.11      2.23 o
  -4   3   1       63.64       67.94      1.45 o
  -3   3   1       87.79       89.29      1.66 o
  -2   3   1       34.28       34.54      1.08 o
  -1   3   1       19.42       24.92      0.88 o
   0   3   1       57.02       62.17      1.22 o
   1   3   1       50.47       51.60      1.38 o
   2   3   1       19.08       16.88      0.95 o
   3   3   1        1.26        1.23      0.47 o
   4   3   1        0.00       -0.14      0.39 o
   5   3   1       10.20       10.95      0.82 o
   6   3   1       38.99       39.51      1.53 o
   7   3   1       71.21       76.07      2.15 o
   8   3   1      251.87      267.93      4.92 o
   9   3   1        7.23        6.49      0.97 o
  10   3   1       11.22       13.06      1.37 o
  11   3   1       75.56       75.30      2.60 o
  12   3   1       18.91       18.87      2.18 o
  13   3   1        0.18        0.50      0.73 o
  14   3   1       13.06       10.91      1.38 o
  15   3   1        3.38        2.00      0.98 o
  16   3   1        0.00        0.69      0.90 o
  17   3   1        0.02       -0.26      1.10 o
 -14   4   1        1.34        0.66      1.36 o
 -13   4   1        3.71        2.95      2.01 o
 -12   4   1        1.99        2.40      1.21 o
 -11   4   1        5.51        5.54      1.42 o
 -10   4   1       15.62       13.77      1.88 o
  -9   4   1       19.12       21.28      2.21 o
  -8   4   1        9.02        6.90      2.72 o
  -7   4   1        5.87        6.14      1.34 o
  -6   4   1        6.08        6.60      1.32 o
  -5   4   1        7.41        6.93      1.10 o
  -4   4   1        1.47        0.67      0.62 o
  -3   4   1       29.32       30.18      1.55 o
  -2   4   1        0.09        0.84      0.50 o
  -1   4   1        0.76        1.33      0.46 o
   0   4   1       16.99       13.84      0.86 o
   1   4   1        3.75        3.92      0.61 o
   2   4   1       21.69       22.15      1.14 o
   3   4   1        2.94        1.65      0.64 o
   4   4   1       47.18       49.03      1.87 o
   5   4   1       27.37       29.31      1.91 o
   6   4   1      206.63      237.80      5.48 o
   7   4   1      113.17      131.46      3.52 o
   8   4   1        0.10        1.20      0.81 o
   9   4   1        7.61        5.58      1.40 o
  10   4   1        3.00        2.91      1.19 o
  11   4   1        8.25        8.81      1.63 o
  12   4   1        0.55       -0.32      1.06 o
  13   4   1        1.03        0.60      1.17 o
  14   4   1        0.01       -0.79      1.04 o
  -9   5   1       11.39       13.09      1.76 o
  -8   5   1        9.22        9.55      1.62 o
  -7   5   1        2.80        3.08      1.68 o
  -6   5   1        0.00        1.30      1.05 o
  -5   5   1        1.93        0.48      0.95 o
  -4   5   1        0.74        1.53      0.95 o
  -3   5   1        0.19        0.10      0.89 o
  -2   5   1        0.56       -0.72      1.23 o
  -1   5   1        2.74        4.41      1.50 o
   0   5   1       10.57       10.47      2.12 o
   1   5   1        6.63        6.40      1.78 o
   2   5   1        0.10        0.48      1.87 o
   3   5   1        5.04        5.92      1.75 o
   4   5   1        3.14        5.10      3.60 o
   5   5   1       10.80        8.02      2.18 o
   6   5   1        5.10        6.18      1.99 o
   7   5   1        0.65       -0.58      1.31 o
   8   5   1        0.19        2.12      1.61 o
   9   5   1        0.52        0.72      1.61 o
 -21   0   2       20.94       36.36      5.65 o
 -20   0   2       10.45       10.51      3.47 o
 -19   0   2        0.16        0.56      1.15 o
 -18   0   2       68.15       77.86      3.86 o
 -17   0   2        0.06        2.08      1.15 o
 -16   0   2      259.62      304.30      7.74 o
 -15   0   2       73.98       88.74      5.17 o
 -14   0   2      191.75      189.81      5.46 o
 -13   0   2      138.58      137.41      3.54 o
 -12   0   2       95.94       83.96      2.76 o
 -11   0   2        7.13        7.58      0.96 o
 -10   0   2       55.29       52.25      1.86 o
  -9   0   2       86.20       91.02      2.38 o
  -8   0   2       83.79       67.94      1.91 o
  -7   0   2      217.97      213.88      4.55 o
  -6   0   2        5.55        7.00      0.90 o
  -5   0   2     4203.56     3909.68     55.68 o
  -4   0   2     3534.33     3282.39     56.19 o
  -3   0   2    10351.39     9651.46    111.29 o
  -2   0   2     4660.76     4466.47     51.45 o
  -1   0   2     2775.21     2688.03     21.85 o
   0   0   2      845.54      842.67     10.19 o
   1   0   2     2409.69     2348.25     23.58 o
   2   0   2      320.23      302.06      6.20 o
   3   0   2      427.71      384.86      5.93 o
   4   0   2       46.12       40.60      1.60 o
   5   0   2      322.02      324.64      8.51 o
   6   0   2       31.54       33.72      1.58 o
   7   0   2        4.58        5.83      0.64 o
   8   0   2     3648.92     4027.03     58.17 o
   9   0   2       28.82       31.60      1.36 o
  10   0   2        5.85        6.65      0.71 o
  11   0   2      392.38      394.88      5.64 o
  12   0   2        3.59        2.71      0.97 o
  13   0   2        4.49        4.27      0.80 o
  14   0   2       26.05       31.12      1.95 o
  15   0   2      110.94      116.77      3.36 o
  16   0   2        0.17        0.17      0.88 o
  17   0   2      102.96      105.07      6.91 o
  18   0   2       56.81       52.76      5.98 o
  19   0   2        4.73        3.01      2.21 o
  20   0   2        0.17       -0.16      1.88 o
 -20   1   2        3.72        1.77      1.21 o
 -19   1   2        1.65        2.29      1.21 o
 -18   1   2        2.50        2.93      1.16 o
 -17   1   2       13.87       14.42      1.77 o
 -16   1   2        0.26        0.40      0.66 o
 -15   1   2       99.86      110.58      3.02 o
 -14   1   2      221.47      219.06      4.24 o
 -13   1   2       86.58       86.22      2.41 o
 -12   1   2       18.48       20.97      1.06 o
 -11   1   2        8.68       10.59      0.74 o
 -10   1   2        1.67        2.29      0.41 o
  -9   1   2       13.62       12.76      0.75 o
  -8   1   2       37.71       29.67      0.96 o
  -7   1   2       90.14       96.78      3.90 o
  -6   1   2      437.09      449.10      5.65 o
  -5   1   2      255.40      273.90      3.75 o
  -4   1   2     4200.81     4017.70     35.97 o
  -3   1   2    15209.43    13714.49    112.04 o
  -2   1   2      162.55      169.63      2.64 o
  -1   1   2     2555.53     2534.88     25.90 o
   0   1   2       21.71       27.82      0.51 o
   1   1   2        2.55        5.07      0.27 o
   2   1   2        7.25        7.30      0.41 o
   3   1   2      316.50      334.61      5.02 o
   4   1   2      330.05      300.59      6.09 o
   5   1   2      330.94      408.57      6.18 o
   6   1   2       26.23       38.63      1.75 o
   7   1   2      163.31      190.97      2.31 o
   8   1   2      609.84      612.90      6.40 o
   9   1   2       52.08       61.58      1.34 o
  10   1   2      401.73      402.65      4.24 o
  11   1   2       11.91       12.01      1.08 o
  12   1   2        0.02        0.52      0.38 o
  13   1   2        4.07        3.37      0.69 o
  14   1   2        1.88        1.40      0.62 o
  15   1   2        6.09        3.10      0.77 o
  16   1   2        1.22        0.47      0.84 o
  17   1   2       27.81       25.00      2.67 o
  18   1   2       12.88       10.30      1.64 o
  19   1   2       48.01       55.07      3.52 o
  20   1   2       19.81       18.43      2.96 o
 -19   2   2        1.24       -0.80      1.30 o
 -18   2   2        1.83        2.50      1.52 o
 -17   2   2        0.19        0.60      0.90 o
 -16   2   2        1.63        0.94      0.95 o
 -15   2   2       31.14       33.36      2.42 o
 -14   2   2        3.85        5.02      1.17 o
 -13   2   2       97.81      102.52      2.77 o
 -12   2   2      180.26      171.94      3.59 o
 -11   2   2        2.85        1.51      0.66 o
 -10   2   2        5.02        2.21      0.54 o
  -9   2   2       10.12        7.26      0.74 o
  -8   2   2       72.90       76.75      1.83 o
  -7   2   2       32.96       30.88      1.07 o
  -6   2   2      216.07      261.25      3.16 o
  -5   2   2      927.68      841.08      7.62 o
  -4   2   2      396.81      411.21      3.90 o
  -3   2   2       17.47       23.35      0.74 o
  -2   2   2       62.30       71.41      1.99 o
  -1   2   2      873.25      863.51      6.49 o
   0   2   2       27.36       31.51      0.85 o
   1   2   2       35.75       39.46      0.90 o
   2   2   2        0.73        0.60      0.39 o
   3   2   2      100.33       99.86      1.57 o
   4   2   2       42.93       41.27      0.76 o
   5   2   2        1.86        2.28      0.41 o
   6   2   2      564.86      601.83      7.46 o
   7   2   2      237.72      251.79      4.37 o
   8   2   2       11.19       10.96      0.92 o
   9   2   2      117.53      126.90      2.72 o
  10   2   2       15.96       12.78      1.08 o
  11   2   2        0.39        1.91      0.63 o
  12   2   2        2.23        3.16      0.80 o
  13   2   2       28.94       29.87      1.98 o
  14   2   2       12.71       12.74      1.40 o
  15   2   2       46.93       43.17      3.34 o
  16   2   2       17.27       12.48      1.47 o
  17   2   2       25.90       27.28      2.17 o
  18   2   2       28.75       29.75      2.64 o
  19   2   2       23.54       32.91      2.85 o
 -17   3   2        0.92       -0.77      1.39 o
 -16   3   2        2.23        3.63      1.67 o
 -15   3   2        0.57       -0.38      1.16 o
 -14   3   2       24.14       22.51      2.80 o
 -13   3   2       45.23       50.21      3.95 o
 -12   3   2       85.65      101.87     12.93 o
 -11   3   2        0.38        0.01      0.92 o
 -10   3   2       15.86       12.53      2.57 o
  -9   3   2       15.89       12.68      1.30 o
  -8   3   2        1.53        1.29      0.55 o
  -7   3   2      139.20      143.07      2.60 o
  -6   3   2        4.45        4.29      0.58 o
  -5   3   2       72.69       77.94      1.75 o
  -4   3   2       40.92       39.74      1.07 o
  -3   3   2        9.39        9.21      0.72 o
  -2   3   2       23.37       18.47      0.84 o
  -1   3   2      352.83      413.50      3.91 o
   0   3   2      113.58       99.25      1.55 o
   1   3   2       60.36       63.75      1.45 o
   2   3   2      166.85      170.90      2.64 o
   3   3   2        8.61        9.85      0.72 o
   4   3   2       49.88       56.27      1.38 o
   5   3   2       22.97       20.06      0.96 o
   6   3   2       32.93       33.61      2.08 o
   7   3   2       35.32       34.77      1.74 o
   8   3   2      195.73      201.86      4.23 o
   9   3   2        3.19        2.17      0.76 o
  10   3   2        0.14       -0.10      0.59 o
  11   3   2        3.69        4.10      0.99 o
  12   3   2        1.39        1.25      0.74 o
  13   3   2        0.73       -0.20      0.70 o
  14   3   2       10.04        9.96      1.59 o
  15   3   2        0.71        1.33      0.90 o
  16   3   2        0.37        1.62      1.02 o
  17   3   2        6.82       10.54      1.61 o
 -14   4   2        6.04        3.54      1.79 o
 -13   4   2        0.32        1.55      1.50 o
 -12   4   2       11.71       12.92      2.38 o
 -11   4   2        6.12        3.17      2.88 o
 -10   4   2        3.62        4.86      1.72 o
  -9   4   2        5.54        6.04      1.44 o
  -8   4   2        2.36        1.74      1.26 o
  -7   4   2       10.69       12.96      1.49 o
  -6   4   2        1.14        1.37      0.98 o
  -5   4   2        0.49       -0.18      0.65 o
  -4   4   2       11.31       11.27      1.15 o
  -3   4   2       14.38       15.02      1.27 o
  -2   4   2        4.15        4.43      0.81 o
  -1   4   2        0.06        0.53      0.54 o
   0   4   2        0.05        0.51      0.51 o
   1   4   2        4.74        4.05      0.67 o
   2   4   2        0.17        0.89      0.56 o
   3   4   2        1.19        1.84      0.68 o
   4   4   2        1.91        1.34      0.85 o
   5   4   2       73.01       86.66      2.79 o
   6   4   2      137.98      164.50      5.52 o
   7   4   2        0.00        0.66      0.81 o
   8   4   2        0.34        0.45      0.87 o
   9   4   2        0.80        1.01      0.84 o
  10   4   2       32.03       33.92      3.40 o
  11   4   2        8.08        6.24      1.46 o
  12   4   2        2.10        1.16      1.22 o
  13   4   2        0.08       -0.43      1.07 o
  14   4   2        0.03        1.60      1.29 o
  -9   5   2        0.18        0.41      1.18 o
  -8   5   2        0.21        0.52      1.10 o
  -7   5   2        0.36        0.05      1.07 o
  -6   5   2       10.37        9.59      1.49 o
  -5   5   2        3.92        3.92      1.16 o
  -4   5   2        0.54        0.92      1.00 o
  -3   5   2        0.57       -0.20      0.88 o
  -2   5   2        0.00        1.40      1.08 o
  -1   5   2       10.30       14.53      2.33 o
   0   5   2        7.88       13.61      2.22 o
   1   5   2        8.35        6.72      1.79 o
   2   5   2        1.81        0.38      1.27 o
   3   5   2       10.06        9.48      2.10 o
   4   5   2       18.56       22.18      2.96 o
   5   5   2        5.82        2.04      1.66 o
   6   5   2       16.69       14.83      2.69 o
   7   5   2        4.43        6.73      2.11 o
   8   5   2       13.29       12.01      2.54 o
 -20   1   3        0.35        2.82      1.32 o
 -19   1   3       18.55       26.86      2.57 o
 -18   1   3        4.49        3.82      1.23 o
 -17   1   3       48.49       57.12      2.47 o
 -16   1   3        0.96        0.55      0.69 o
 -15   1   3       84.37       87.33      2.84 o
 -14   1   3        0.71        0.63      0.62 o
 -13   1   3        4.86        5.11      0.85 o
 -12   1   3        6.56        7.54      0.77 o
 -11   1   3        8.21        6.93      0.75 o
 -10   1   3        0.40       -0.04      0.31 o
  -9   1   3        0.05        0.92      0.39 o
  -8   1   3      269.14      264.64      5.09 o
  -7   1   3      765.59      722.75      8.66 o
  -6   1   3      229.74      243.38      4.21 o
  -5   1   3      327.63      356.36      4.07 o
  -4   1   3      243.52      206.20      2.54 o
  -3   1   3        8.76       12.32      0.93 o
  -2   1   3      159.70      136.11      2.82 o
  -1   1   3      120.98      102.33      1.50 o
   0   1   3       73.21       69.26      1.04 o
   1   1   3      278.35      274.26      2.79 o
   2   1   3        3.90        4.63      0.41 o
   3   1   3      353.62      330.40      3.63 o
   4   1   3       37.44       39.86      1.16 o
   5   1   3     2406.40     2545.13     30.59 o
   6   1   3     1527.93     1643.48     20.60 o
   7   1   3        0.01       -0.02      0.20 o
   8   1   3      103.15      106.01      1.72 o
   9   1   3       23.99       20.02      1.17 o
  10   1   3       51.74       50.53      1.35 o
  11   1   3       23.56       29.07      1.21 o
  12   1   3       10.92       10.12      0.82 o
  13   1   3       17.91       20.81      1.45 o
  14   1   3        0.09       -0.22      0.58 o
  15   1   3        2.17        0.86      0.77 o
  16   1   3        4.89        3.76      0.97 o
  17   1   3        4.49        1.77      1.05 o
  18   1   3       22.74       26.39      2.41 o
  19   1   3       21.94       20.59      2.93 o
  20   1   3        0.53        2.37      1.76 o
 -19   2   3        1.73        5.41      1.75 o
 -18   2   3        1.97        0.10      2.14 o
 -17   2   3        3.63        5.23      1.62 o
 -16   2   3       24.42       18.69      2.51 o
 -15   2   3       32.58       34.32      2.49 o
 -14   2   3       12.43       12.07      1.25 o
 -13   2   3      142.92      148.64      5.58 o
 -12   2   3       51.57       51.96      2.00 o
 -11   2   3       85.48       88.10      2.44 o
 -10   2   3       43.58       45.98      2.68 o
  -9   2   3       85.99       86.90      2.24 o
  -8   2   3        0.87        0.41      0.43 o
  -7   2   3       46.17       43.67      1.73 o
  -6   2   3     1219.95     1160.64     11.91 o
  -5   2   3       16.02       17.87      0.70 o
  -4   2   3      566.37      594.76      7.81 o
  -3   2   3      107.88      115.64      2.25 o
  -2   2   3        0.06       -0.09      0.30 o
  -1   2   3       62.14       54.34      1.00 o
   0   2   3       44.88       50.58      0.99 o
   1   2   3      169.96      168.09      2.50 o
   2   2   3      156.72      174.80      2.55 o
   3   2   3      192.60      204.72      2.75 o
   4   2   3       75.05       64.61      1.17 o
   5   2   3      183.13      186.33      4.20 o
   6   2   3       69.46       61.35      2.40 o
   7   2   3      125.35      121.28      3.29 o
   8   2   3       47.19       58.19      2.30 o
   9   2   3        1.17        1.16      0.58 o
  10   2   3        1.41        1.22      0.55 o
  11   2   3        1.55        1.46      0.60 o
  12   2   3        6.03        5.22      0.90 o
  13   2   3        3.98        3.67      0.88 o
  14   2   3       11.07        7.84      1.19 o
  15   2   3       28.83       24.39      1.99 o
  16   2   3        7.42        5.63      1.24 o
  17   2   3       24.50       35.83      2.49 o
  18   2   3        2.11        1.60      1.06 o
  19   2   3        6.21        7.94      1.83 o
 -17   3   3        1.61        1.08      1.60 o
 -16   3   3        0.42        0.45      1.27 o
 -15   3   3       25.40       29.92      3.34 o
 -14   3   3       22.27       13.49      2.25 o
 -13   3   3       25.27       28.50      4.47 o
 -12   3   3        2.04       -0.35      0.95 o
 -11   3   3        0.00       -0.35      0.86 o
 -10   3   3        8.93        7.09      1.21 o
  -9   3   3        6.83        5.10      1.10 o
  -8   3   3      168.73      158.16      4.27 o
  -7   3   3        0.64        0.75      0.71 o
  -6   3   3       48.55       51.61      2.44 o
  -5   3   3        0.11       -0.37      0.59 o
  -4   3   3       17.43       15.58      0.82 o
  -3   3   3        4.76        5.83      0.81 o
  -2   3   3       60.77       68.71      1.45 o
  -1   3   3       18.18       17.69      0.78 o
   0   3   3        6.05        5.20      0.49 o
   1   3   3       23.46       19.49      0.98 o
   2   3   3        1.40        1.47      0.50 o
   3   3   3      135.79      142.17      2.51 o
   4   3   3      107.52      123.36      2.69 o
   5   3   3      221.39      243.36      3.85 o
   6   3   3       13.74       12.07      1.27 o
   7   3   3       29.62       29.30      2.32 o
   8   3   3      186.09      183.16      5.43 o
   9   3   3        2.70        1.25      0.74 o
  10   3   3        6.21        7.26      1.10 o
  11   3   3        8.60        7.91      1.17 o
  12   3   3        8.65        7.01      1.22 o
  13   3   3        2.52        0.89      1.05 o
  14   3   3        0.78        0.82      0.88 o
  15   3   3        0.67        2.89      1.04 o
  16   3   3        7.02        5.96      1.38 o
  17   3   3        6.37        6.47      1.93 o
 -14   4   3        1.60        0.76      1.71 o
 -13   4   3       13.27        9.75      2.16 o
 -12   4   3        5.78        2.38      1.55 o
 -11   4   3       14.04       13.47      2.32 o
 -10   4   3        0.69        0.20      1.15 o
  -9   4   3        0.08        0.53      2.03 o
  -8   4   3       14.91       15.93      1.89 o
  -7   4   3       24.49       25.44      2.28 o
  -6   4   3       25.22       28.12      2.00 o
  -5   4   3        2.34        2.86      0.81 o
  -4   4   3       26.56       27.01      1.72 o
  -3   4   3       41.27       42.23      2.10 o
  -2   4   3       12.94       13.70      1.40 o
  -1   4   3        1.20        0.67      0.57 o
   0   4   3        1.14        1.39      0.65 o
   1   4   3       33.02       34.72      2.33 o
   2   4   3       39.52       43.89      2.79 o
   3   4   3       67.61       78.34      3.87 o
   4   4   3        0.50       -0.02      1.08 o
   5   4   3       58.14       74.35      3.14 o
   6   4   3        3.71        3.66      1.10 o
   7   4   3        1.31        1.81      0.89 o
   8   4   3       18.30       19.78      2.92 o
   9   4   3       41.22       43.94      2.52 o
  10   4   3       27.16       31.44      3.16 o
  11   4   3        6.43        7.88      1.32 o
  12   4   3        0.83        0.35      0.87 o
  13   4   3        0.10       -0.55      0.95 o
  -8   5   3        1.37        1.28      1.35 o
  -7   5   3        2.74        1.07      1.25 o
  -6   5   3        0.10        0.42      1.20 o
  -5   5   3        0.01        0.77      1.15 o
  -4   5   3        3.14        2.90      1.31 o
  -3   5   3        9.92       10.69      2.06 o
  -2   5   3        1.83        1.12      1.16 o
  -1   5   3        0.02        0.84      1.36 o
   0   5   3        0.58        0.64      1.69 o
   1   5   3        0.13        0.76      1.30 o
   2   5   3        5.86        5.42      1.80 o
   3   5   3       43.72       51.89      4.11 o
   4   5   3        2.51        2.29      1.22 o
   5   5   3        0.29       -0.55      2.34 o
   6   5   3        0.16       -0.96      1.49 o
   7   5   3        0.27        3.00      1.83 o
   8   5   3       11.55       19.90      5.14 o
 -20   0   4        4.99        6.30      1.76 o
 -19   0   4       10.41        6.71      1.71 o
 -18   0   4      139.99      153.45      5.67 o
 -17   0   4       41.58       39.62      3.31 o
 -16   0   4       23.39       31.48      4.23 o
 -15   0   4        0.86        2.31      1.07 o
 -14   0   4        8.96        6.92      1.32 o
 -13   0   4        3.00        1.21      0.74 o
 -12   0   4       19.08       16.99      1.83 o
 -11   0   4       36.69       32.11      1.86 o
 -10   0   4      254.96      257.93      4.97 o
  -9   0   4       29.96       28.47      1.64 o
  -8   0   4      583.87      647.54     11.46 o
  -7   0   4      693.67      718.06     13.71 o
  -6   0   4     1365.79     1356.22     30.60 o
  -5   0   4      354.19      365.42      6.90 o
  -4   0   4      919.77     1010.21     15.83 o
  -3   0   4      413.34      412.96      5.90 o
  -2   0   4       69.96       96.01      2.05 o
  -1   0   4       33.83       32.12      1.42 o
   0   0   4     5065.43     5110.68     72.27 o
   1   0   4      162.38      166.51      3.66 o
   2   0   4     1117.62     1228.41     18.66 o
   3   0   4     1648.75     1644.78     24.50 o
   4   0   4      702.79      777.55     21.36 o
   5   0   4        3.74        6.45      0.88 o
   6   0   4      212.73      209.11      4.74 o
   7   0   4       43.61       35.68      1.83 o
   8   0   4      141.37      131.21      3.78 o
   9   0   4       44.60       40.43      1.64 o
  10   0   4       36.23       33.22      2.99 o
  11   0   4       16.32       14.08      1.25 o
  12   0   4       38.60       41.63      2.40 o
  13   0   4        9.22        6.59      1.07 o
  14   0   4        2.52        3.58      0.79 o
  15   0   4       86.34       94.60      6.26 o
  16   0   4      393.72      392.83     14.31 o
  17   0   4       15.27       15.01      3.35 o
  18   0   4        0.09        1.69      2.00 o
  19   0   4        0.74       -0.53      1.90 o
  20   0   4        0.05        0.89      2.30 o
 -20   1   4        4.25        4.26      1.72 o
 -19   1   4        5.44        3.82      1.80 o
 -18   1   4        4.31        5.47      1.10 o
 -17   1   4       10.74        9.58      1.31 o
 -16   1   4      142.05      156.26      3.86 o
 -15   1   4       56.60       56.21      2.38 o
 -14   1   4       14.38       16.38      1.43 o
 -13   1   4       16.19       16.95      1.39 o
 -12   1   4        0.01        0.06      0.41 o
 -11   1   4        0.05       -0.05      0.41 o
 -10   1   4        6.90        8.06      0.78 o
  -9   1   4       87.26       99.67      2.40 o
  -8   1   4      212.40      178.15      4.06 o
  -7   1   4      566.02      617.19      7.75 o
  -6   1   4      866.51      868.39     11.69 o
  -5   1   4      597.75      596.55      6.32 o
  -4   1   4      143.98      154.08      1.88 o
  -3   1   4      355.86      346.45      3.56 o
  -2   1   4      356.26      384.05      3.85 o
  -1   1   4      295.75      286.38      2.75 o
   0   1   4       44.08       41.74      2.26 o
   1   1   4       50.46       55.09      2.08 o
   2   1   4       31.87       22.13      1.66 o
   3   1   4      553.03      582.66      6.96 o
   4   1   4      293.23      348.48      3.98 o
   5   1   4      176.61      182.17      2.86 o
   6   1   4      142.72      147.36      2.29 o
   7   1   4       51.81       52.04      0.97 o
   8   1   4        0.37       -0.02      0.26 o
   9   1   4        0.10        0.44      0.30 o
  10   1   4        5.54        5.92      0.74 o
  11   1   4       69.26       74.21      2.63 o
  12   1   4       57.90       52.81      2.27 o
  13   1   4        1.41        1.11      0.63 o
  14   1   4      505.02      481.20      7.62 o
  15   1   4      139.49      149.72      3.85 o
  16   1   4       27.31       32.48      2.62 o
  17   1   4        3.66        4.95      1.10 o
  18   1   4        0.26       -0.03      1.41 o
  19   1   4        0.01       -0.84      1.54 o
 -19   2   4        0.16       -0.77      1.54 o
 -18   2   4       10.56       16.03      2.57 o
 -17   2   4       13.93       16.16      2.44 o
 -16   2   4        7.76        6.90      1.72 o
 -15   2   4        7.11        8.38      1.40 o
 -14   2   4        8.30        5.30      1.12 o
 -13   2   4       11.35        8.32      1.28 o
 -12   2   4        2.78        1.06      0.61 o
 -11   2   4        1.55        1.47      0.62 o
 -10   2   4       17.00       14.90      1.20 o
  -9   2   4       14.02       14.79      1.39 o
  -8   2   4       25.58       26.54      2.44 o
  -7   2   4      788.72      799.17      9.76 o
  -6   2   4      238.64      204.35      3.91 o
  -5   2   4      361.89      407.70      6.11 o
  -4   2   4      815.88      850.76      9.46 o
  -3   2   4       34.63       38.82      1.37 o
  -2   2   4      139.39      135.53      2.51 o
  -1   2   4       35.39       36.82      1.51 o
   0   2   4        1.20        0.25      0.24 o
   1   2   4        0.92        0.77      0.53 o
   2   2   4        0.07        0.30      0.35 o
   3   2   4      266.59      300.98      5.91 o
   4   2   4      288.18      300.64      3.66 o
   5   2   4      985.66     1014.45     13.99 o
   6   2   4      139.95      159.67      3.81 o
   7   2   4       90.26       90.07      2.82 o
   8   2   4       61.23       71.02      2.59 o
   9   2   4        0.35        1.09      0.99 o
  10   2   4        2.21        0.99      0.78 o
  11   2   4       11.09        7.38      1.02 o
  12   2   4       83.70       69.53      2.59 o
  13   2   4        0.65        0.49      0.70 o
  14   2   4        0.02        0.73      0.76 o
  15   2   4       13.89       13.56      1.56 o
  16   2   4       34.45       31.65      3.04 o
  17   2   4       41.19       45.31      2.81 o
  18   2   4        8.75        6.81      1.39 o
 -17   3   4        7.21        3.44      4.18 o
 -16   3   4        0.25        0.47      1.13 o
 -15   3   4        2.15        1.47      1.42 o
 -14   3   4        0.00        1.23      1.29 o
 -13   3   4        3.66        2.91      1.41 o
 -12   3   4        0.05        0.01      1.09 o
 -11   3   4        0.17        1.30      0.87 o
 -10   3   4       13.71       12.86      2.59 o
  -9   3   4       26.93       24.79      2.32 o
  -8   3   4       18.07       15.94      1.69 o
  -7   3   4       59.29       56.49      2.78 o
  -6   3   4       16.44       15.68      1.38 o
  -5   3   4       13.97       13.08      1.29 o
  -4   3   4        0.24        0.89      0.78 o
  -3   3   4        5.06        3.67      0.88 o
  -2   3   4        9.03        9.64      1.07 o
  -1   3   4       32.25       32.16      1.50 o
   0   3   4        2.79        3.08      0.44 o
   1   3   4       50.81       47.88      1.47 o
   2   3   4        4.54        2.63      0.53 o
   3   3   4       94.64      104.06      2.12 o
   4   3   4       22.54       22.98      1.42 o
   5   3   4       16.90       16.93      1.74 o
   6   3   4       32.06       28.63      2.01 o
   7   3   4       74.59       72.59      2.80 o
   8   3   4        0.62        1.74      0.86 o
   9   3   4       35.35       36.57      2.46 o
  10   3   4        9.30       11.19      2.51 o
  11   3   4       25.58       19.76      1.70 o
  12   3   4       23.05       22.05      1.84 o
  13   3   4        5.95        3.81      1.15 o
  14   3   4        1.76        0.52      0.88 o
  15   3   4        0.01        0.71      0.98 o
  16   3   4       20.18       20.03      2.02 o
 -13   4   4        0.22        2.60      1.59 o
 -12   4   4        3.95        0.10      1.72 o
 -11   4   4       11.69       15.72      5.57 o
 -10   4   4        7.24        5.84      1.75 o
  -9   4   4       31.77       26.99      2.46 o
  -8   4   4        8.91        4.67      1.63 o
  -7   4   4        5.14        4.41      1.01 o
  -6   4   4       31.05       32.18      2.84 o
  -5   4   4        2.56        3.18      1.25 o
  -4   4   4        0.43       -0.12      0.71 o
  -3   4   4        1.33        1.05      0.80 o
  -2   4   4        0.91        1.21      0.74 o
  -1   4   4        4.56        3.97      0.92 o
   0   4   4        6.25        5.58      1.58 o
   1   4   4       32.82       37.61      2.63 o
   2   4   4        6.19        6.24      2.77 o
   3   4   4        2.08        2.09      1.25 o
   4   4   4       13.71       13.36      2.12 o
   5   4   4       49.46       50.52      5.14 o
   6   4   4       45.68       58.34      4.46 o
   7   4   4       21.80       24.05      3.60 o
   8   4   4        0.31        0.28      1.22 o
   9   4   4        2.95        1.11      1.40 o
  10   4   4        0.01       -0.15      0.81 o
  11   4   4        0.06       -0.35      0.74 o
  12   4   4        0.00        1.16      0.97 o
  13   4   4        0.61        0.91      1.39 o
  -7   5   4        0.96        1.26      1.26 o
  -6   5   4        0.00        0.39      1.16 o
  -5   5   4        2.26        1.52      1.33 o
  -4   5   4       19.10       17.99      3.53 o
  -3   5   4        3.37        3.55      1.45 o
  -2   5   4        1.80        2.23      1.29 o
  -1   5   4        1.83        0.90      1.47 o
   0   5   4        0.83        2.95      1.96 o
   1   5   4        0.07        0.43      1.65 o
   2   5   4       41.19       49.23      5.27 o
   3   5   4       24.36       27.38      4.56 o
   4   5   4        1.43        2.42      2.15 o
   5   5   4       20.76       28.05      4.32 o
   6   5   4       10.78       11.53      1.96 o
   7   5   4        4.54        5.06      2.19 o
 -19   1   5        9.00        6.94      1.52 o
 -18   1   5        5.47        6.09      1.36 o
 -17   1   5        3.71        3.05      1.01 o
 -16   1   5       16.57       17.35      1.60 o
 -15   1   5       23.09       23.57      2.30 o
 -14   1   5        6.89        8.37      1.27 o
 -13   1   5        5.77        4.19      0.86 o
 -12   1   5        9.78        9.37      0.91 o
 -11   1   5       73.17       79.51      2.34 o
 -10   1   5       16.44       17.59      1.58 o
  -9   1   5      130.15      142.46      3.42 o
  -8   1   5       20.52       18.61      1.11 o
  -7   1   5       25.03       27.82      1.54 o
  -6   1   5       41.14       31.54      1.83 o
  -5   1   5       36.72       48.12      1.16 o
  -4   1   5        0.16        0.67      0.24 o
  -3   1   5      367.33      418.40      4.65 o
  -2   1   5      314.11      293.11      3.26 o
  -1   1   5       41.75       28.84      0.74 o
   0   1   5       11.16       11.73      0.79 o
   1   1   5        6.30        7.01      0.67 o
   2   1   5     1150.87     1235.03     13.58 o
   3   1   5      432.36      476.33      6.10 o
   4   1   5      204.99      219.94      3.47 o
   5   1   5        2.12        1.52      0.43 o
   6   1   5       69.48       68.40      1.74 o
   7   1   5       29.11       31.77      1.48 o
   8   1   5       38.40       40.01      1.43 o
   9   1   5       55.20       50.62      1.31 o
  10   1   5       10.92       12.11      1.37 o
  11   1   5        0.77        1.09      0.78 o
  12   1   5      100.62      107.13      2.99 o
  13   1   5       19.47       15.55      1.48 o
  14   1   5       55.28       63.83      2.63 o
  15   1   5       44.97       43.83      2.46 o
  16   1   5       13.59       13.76      1.80 o
  17   1   5        0.08        0.90      1.04 o
  18   1   5        1.66        1.07      1.43 o
  19   1   5        0.13       -0.11      1.69 o
 -18   2   5        5.10        6.65      1.99 o
 -17   2   5        8.56        3.56      2.74 o
 -16   2   5       11.16        7.41      3.20 o
 -15   2   5        8.82       11.08      1.62 o
 -14   2   5        4.22        4.26      1.14 o
 -13   2   5        1.23        1.20      1.09 o
 -12   2   5       14.17       13.45      2.97 o
 -11   2   5       48.70       47.62      2.42 o
 -10   2   5       27.71       32.48      2.23 o
  -9   2   5       26.15       20.75      1.78 o
  -8   2   5       71.09       78.72      2.82 o
  -7   2   5      151.30      146.85      4.90 o
  -6   2   5       80.92       86.99      2.46 o
  -5   2   5       18.31       13.94      1.05 o
  -4   2   5        0.64        0.44      0.41 o
  -3   2   5        4.60        4.39      0.74 o
  -2   2   5       28.68       31.70      1.54 o
  -1   2   5      112.96      124.60      2.96 o
   0   2   5       28.35       25.04      0.82 o
   1   2   5       51.38       69.79      1.69 o
   2   2   5      607.14      616.75      7.66 o
   3   2   5       25.02       24.75      1.10 o
   4   2   5      384.59      399.39      4.73 o
   5   2   5      155.38      175.74      4.02 o
   6   2   5       16.42       15.07      2.79 o
   7   2   5        3.90        4.46      0.92 o
   8   2   5        4.27        5.27      1.56 o
   9   2   5       44.87       44.30      2.57 o
  10   2   5        2.33        3.24      0.99 o
  11   2   5       77.35       67.63      2.99 o
  12   2   5       99.52       85.91      3.17 o
  13   2   5        1.98        1.16      0.81 o
  14   2   5       80.57       80.97      3.91 o
  15   2   5       19.13       20.58      2.45 o
  16   2   5        9.65        7.70      1.34 o
  17   2   5        0.96        0.71      1.00 o
  18   2   5        0.07       -0.36      1.80 o
 -16   3   5        4.46        3.53      1.66 o
 -15   3   5        3.75        1.64      1.97 o
 -14   3   5       11.00       10.43      2.79 o
 -13   3   5        9.89       11.45      2.15 o
 -12   3   5        0.00        0.69      0.87 o
 -11   3   5        0.31        0.08      0.85 o
 -10   3   5      134.06      125.88      4.09 o
  -9   3   5       63.66       66.38      3.07 o
  -8   3   5        0.53        1.40      1.31 o
  -7   3   5       40.71       39.10      2.21 o
  -6   3   5       12.51        9.89      1.18 o
  -5   3   5        2.63        2.15      0.75 o
  -4   3   5        0.04        0.40      0.63 o
  -3   3   5        0.04        0.34      0.58 o
  -2   3   5        3.54        4.18      0.80 o
  -1   3   5        2.19        2.81      0.63 o
   0   3   5      189.16      198.95      3.86 o
   1   3   5       11.48       12.31      1.34 o
   2   3   5       15.52       14.40      0.97 o
   3   3   5       24.26       24.96      2.85 o
   4   3   5        9.93        9.79      1.00 o
   5   3   5       19.22       23.76      1.87 o
   6   3   5       80.43       85.34      3.52 o
   7   3   5        1.37        1.07      0.81 o
   8   3   5       15.75       14.73      1.88 o
   9   3   5        0.04        0.50      0.75 o
  10   3   5        3.58        2.43      0.97 o
  11   3   5        7.46        5.03      1.09 o
  12   3   5        9.23        7.09      1.56 o
  13   3   5        0.22       -0.51      0.81 o
  14   3   5        8.60        6.79      1.32 o
  15   3   5        0.84        0.65      0.98 o
 -13   4   5        3.50        4.71      3.45 o
 -12   4   5        0.62        0.64      1.37 o
 -11   4   5        4.00        1.16      1.19 o
 -10   4   5        0.91        2.06      1.17 o
  -9   4   5        0.18        0.77      1.07 o
  -8   4   5        0.13       -0.32      0.86 o
  -7   4   5       17.28       15.92      1.63 o
  -6   4   5       20.55       19.04      1.81 o
  -5   4   5        0.70        0.99      0.82 o
  -4   4   5        0.19        1.04      0.84 o
  -3   4   5        0.61        0.35      0.75 o
  -2   4   5       14.77       12.74      1.74 o
  -1   4   5        3.57        3.42      0.95 o
   0   4   5        4.51        3.14      2.43 o
   1   4   5       29.84       33.18      3.19 o
   2   4   5       34.88       37.57      3.38 o
   3   4   5        3.76        2.75      2.57 o
   4   4   5       56.26       57.36      5.41 o
   5   4   5      113.62      132.31      7.10 o
   6   4   5       70.99       63.96      3.99 o
   7   4   5       38.87       42.52      4.74 o
   8   4   5        3.66        1.69      1.53 o
   9   4   5        4.91        4.08      2.99 o
  10   4   5        0.49       -0.43      0.88 o
  11   4   5        0.68        0.16      1.10 o
  12   4   5        0.05        0.07      1.20 o
  -6   5   5        0.31        0.00      1.31 o
  -5   5   5        5.28        3.25      3.70 o
  -4   5   5        4.29        4.29      1.51 o
  -3   5   5        0.04        0.44      1.20 o
  -2   5   5        6.30        3.94      1.79 o
  -1   5   5        7.04        5.07      1.90 o
   0   5   5        1.97        3.62      3.19 o
   1   5   5        6.09        5.31      1.86 o
   2   5   5        5.00        5.09      2.22 o
   3   5   5        5.92        2.60      1.71 o
   4   5   5        0.35       -1.30      1.30 o
   5   5   5        5.80        3.59      1.90 o
 -19   0   6       49.27       53.60     11.68 o
 -18   0   6       27.99       37.64      3.47 o
 -17   0   6       15.24       17.32      2.45 o
 -16   0   6        0.06        0.09      1.14 o
 -15   0   6        0.11       -0.83      1.32 o
 -14   0   6        1.32        0.12      0.94 o
 -13   0   6       16.70       14.93      2.75 o
 -12   0   6        0.04        0.76      1.07 o
 -11   0   6        3.52        4.13      1.13 o
 -10   0   6      223.02      240.58     10.95 o
  -9   0   6       39.96       42.87      2.51 o
  -8   0   6      116.70      120.64      3.86 o
  -7   0   6       17.62       14.82      3.35 o
  -6   0   6      171.19      173.92      3.64 o
  -5   0   6      160.51      169.67      3.52 o
  -4   0   6        3.79        2.57      0.93 o
  -3   0   6      644.19      658.03      9.26 o
  -2   0   6       15.99       13.36      1.27 o
  -1   0   6      643.47      676.85     11.57 o
   0   0   6     2322.11     2778.16     40.85 o
   1   0   6       94.22      122.65      3.46 o
   2   0   6      358.35      402.80      8.84 o
   3   0   6      143.24      159.28      4.92 o
   4   0   6       89.20       94.00      3.06 o
   5   0   6       51.71       65.19      2.58 o
   6   0   6       29.32       27.99      2.08 o
   7   0   6       65.97       64.27      2.70 o
   8   0   6      624.72      601.05     14.60 o
   9   0   6       52.55       58.58      2.78 o
  10   0   6       46.03       41.55      2.87 o
  11   0   6     1909.99     1889.27     30.15 o
  12   0   6      518.68      553.58     15.07 o
  13   0   6      187.58      196.68      8.95 o
  14   0   6        0.13        0.25      1.38 o
  15   0   6        2.24        1.73      1.67 o
  16   0   6        1.76        3.64      2.17 o
  17   0   6        0.28       -1.44      1.71 o
  18   0   6        1.15        0.70      1.90 o
 -19   1   6        4.85        6.04      2.11 o
 -18   1   6        0.82       -0.75      0.99 o
 -17   1   6        0.91        1.08      0.98 o
 -16   1   6        2.42        1.42      0.96 o
 -15   1   6        0.68        0.41      0.70 o
 -14   1   6        1.82        1.05      1.02 o
 -13   1   6        0.04        0.06      0.61 o
 -12   1   6       22.82       25.46      1.97 o
 -11   1   6       10.50        9.62      1.10 o
 -10   1   6       43.45       41.32      1.80 o
  -9   1   6       37.92       41.93      1.82 o
  -8   1   6      278.83      293.71      5.89 o
  -7   1   6      333.26      358.66      5.37 o
  -6   1   6      313.07      309.52      3.75 o
  -5   1   6       64.00       68.97      1.43 o
  -4   1   6      316.45      320.78      4.18 o
  -3   1   6      355.64      365.28      6.21 o
  -2   1   6       17.31       19.57      0.92 o
  -1   1   6      262.32      261.66      4.04 o
   0   1   6       88.97       82.21      1.87 o
   1   1   6      607.05      613.18      7.60 o
   2   1   6      613.54      664.50      8.16 o
   3   1   6       83.42       66.04      3.24 o
   4   1   6        9.44        9.59      0.90 o
   5   1   6      100.80      120.67      2.54 o
   6   1   6        0.02        0.25      0.41 o
   7   1   6       32.38       29.62      1.54 o
   8   1   6       13.18        7.89      1.14 o
   9   1   6       71.35       67.23      4.09 o
  10   1   6       17.74       18.51      1.72 o
  11   1   6      251.01      258.62      5.81 o
  12   1   6       42.40       42.95      2.77 o
  13   1   6      345.05      349.27      6.21 o
  14   1   6       18.50       21.71      1.75 o
  15   1   6        9.65        9.69      1.30 o
  16   1   6        9.73        6.14      2.28 o
  17   1   6        0.03        1.21      1.39 o
  18   1   6        1.14        3.31      1.67 o
 -18   2   6        2.58        2.11      1.61 o
 -17   2   6        5.00        3.41      2.15 o
 -16   2   6       11.11       11.31      1.78 o
 -15   2   6        0.42        0.98      0.98 o
 -14   2   6        1.26        2.49      1.03 o
 -13   2   6       27.99       30.45      3.37 o
 -12   2   6        6.69        6.36      1.58 o
 -11   2   6       69.40       60.76      3.46 o
 -10   2   6       27.36       33.14      4.24 o
  -9   2   6        3.06        5.66      1.63 o
  -8   2   6        0.00        0.66      0.79 o
  -7   2   6        0.10        0.20      0.56 o
  -6   2   6        2.03        0.39      0.58 o
  -5   2   6        1.78        0.90      0.55 o
  -4   2   6       67.28       61.15      2.33 o
  -3   2   6        1.96        0.88      0.54 o
  -2   2   6       36.53       26.14      1.54 o
  -1   2   6       60.17       66.33      2.35 o
   0   2   6       45.35       40.14      1.11 o
   1   2   6      196.70      204.35      3.41 o
   2   2   6       54.59       59.80      1.67 o
   3   2   6       23.22       20.10      1.16 o
   4   2   6        0.14        0.66      0.52 o
   5   2   6        6.35       10.10      1.17 o
   6   2   6       22.89       20.71      1.95 o
   7   2   6        1.26        2.22      0.79 o
   8   2   6       44.88       42.88      2.92 o
   9   2   6        1.58        1.55      0.79 o
  10   2   6       65.52       57.86      2.78 o
  11   2   6       58.17       43.37      4.20 o
  12   2   6        0.90        1.90      1.01 o
  13   2   6      151.03      160.35      4.16 o
  14   2   6       10.36        7.60      1.27 o
  15   2   6        3.52        2.73      1.11 o
  16   2   6        6.55        5.39      1.30 o
  17   2   6        2.99        3.38      2.24 o
 -16   3   6        0.48        1.01      1.56 o
 -15   3   6        0.13       -0.40      1.37 o
 -14   3   6        2.58        4.00      1.60 o
 -13   3   6        0.50        0.62      0.95 o
 -12   3   6        1.29        0.68      0.93 o
 -11   3   6       11.06       12.34      1.94 o
 -10   3   6       94.85       88.68      3.88 o
  -9   3   6       84.66       88.85      6.36 o
  -8   3   6       22.72       27.45      1.97 o
  -7   3   6        0.56       -0.32      0.62 o
  -6   3   6        5.70        2.94      0.84 o
  -5   3   6        0.25        0.99      0.69 o
  -4   3   6        1.34        0.20      0.63 o
  -3   3   6        5.77        6.35      0.96 o
  -2   3   6        5.24        3.63      0.83 o
  -1   3   6        0.87        1.72      0.72 o
   0   3   6       31.99       33.74      1.97 o
   1   3   6       70.89       74.94      2.27 o
   2   3   6      282.64      289.85      6.19 o
   3   3   6      203.39      211.23      7.36 o
   4   3   6       70.40       77.53      3.88 o
   5   3   6        1.23        1.44      0.82 o
   6   3   6       34.96       32.71      4.47 o
   7   3   6        3.17        3.00      1.01 o
   8   3   6       16.74       12.18      1.55 o
   9   3   6       42.49       37.81      5.17 o
  10   3   6        5.83        4.62      1.57 o
  11   3   6        2.84        1.51      1.01 o
  12   3   6        0.43        0.16      0.79 o
  13   3   6        0.22        1.07      0.90 o
  14   3   6       19.29       17.66      2.04 o
  15   3   6       33.82       28.89      2.36 o
 -12   4   6       10.09        5.80      1.63 o
 -11   4   6        0.67        1.16      1.26 o
 -10   4   6        0.00       -0.31      1.32 o
  -9   4   6        0.18        1.27      1.00 o
  -8   4   6       16.41       16.88      1.79 o
  -7   4   6       17.65       11.70      1.51 o
  -6   4   6        2.31        3.06      1.01 o
  -5   4   6        0.26        1.25      0.87 o
  -4   4   6        1.41        0.76      0.86 o
  -3   4   6       10.74        9.39      1.55 o
  -2   4   6       10.18       10.03      1.31 o
  -1   4   6       26.93       25.58      2.95 o
   0   4   6        5.06        3.45      1.43 o
   1   4   6        9.68        9.11      1.99 o
   2   4   6       97.98      108.04      5.01 o
   3   4   6        9.86       10.68      2.17 o
   4   4   6       25.73       25.51      2.95 o
   5   4   6        1.14        2.50      1.53 o
   6   4   6        0.04       -0.27      1.27 o
   7   4   6        3.22        1.33      1.50 o
   8   4   6        2.17        2.06      1.43 o
   9   4   6        2.91        2.46      1.49 o
  10   4   6        0.15        0.53      1.39 o
  11   4   6        0.48        0.22      1.16 o
  -4   5   6        0.38        0.85      1.37 o
  -3   5   6        3.13        3.20      1.79 o
  -2   5   6        4.50        4.19      1.89 o
  -1   5   6        6.57        7.05      2.16 o
   0   5   6        2.03        0.95      2.64 o
   1   5   6        0.04        1.57      1.76 o
   2   5   6        2.39        1.31      1.75 o
   3   5   6        0.47        2.39      1.87 o
 -18   1   7        5.29        6.07      1.50 o
 -17   1   7        0.13       -0.26      0.95 o
 -16   1   7        1.50        1.48      1.04 o
 -15   1   7        3.51        1.77      1.02 o
 -14   1   7       14.35       12.03      1.61 o
 -13   1   7        0.09       -0.38      0.68 o
 -12   1   7       12.32       10.78      1.42 o
 -11   1   7        8.40        9.14      1.10 o
 -10   1   7        9.05        8.03      0.96 o
  -9   1   7        5.48        5.56      0.85 o
  -8   1   7        0.10        0.31      0.38 o
  -7   1   7       30.27       26.06      1.23 o
  -6   1   7       44.63       51.88      1.57 o
  -5   1   7       12.97        9.88      0.79 o
  -4   1   7       38.13       35.46      2.20 o
  -3   1   7       42.38       53.91      1.48 o
  -2   1   7       56.69       53.62      1.45 o
  -1   1   7      209.87      232.86      4.66 o
   0   1   7        1.10        0.12      0.40 o
   1   1   7      160.06      183.80      3.30 o
   2   1   7        4.83        3.05      0.57 o
   3   1   7       11.12        9.36      0.90 o
   4   1   7        0.11        1.47      0.63 o
   5   1   7      148.74      155.05      3.12 o
   6   1   7       93.24       83.74      2.23 o
   7   1   7        4.76        4.17      0.75 o
   8   1   7      287.90      296.28      6.88 o
   9   1   7      327.72      322.88      8.05 o
  10   1   7       88.66       78.81      3.97 o
  11   1   7      148.34      158.34      5.03 o
  12   1   7        8.88       14.09      1.70 o
  13   1   7        8.37        8.23      1.19 o
  14   1   7        4.11        5.30      1.09 o
  15   1   7        0.07        0.89      1.00 o
  16   1   7        0.76       -0.04      1.24 o
  17   1   7        0.01        1.67      1.45 o
 -17   2   7        0.58        0.65      1.20 o
 -16   2   7        2.62        2.44      1.59 o
 -15   2   7        3.45        0.99      0.95 o
 -14   2   7        2.13        1.68      1.06 o
 -13   2   7       13.48       13.72      1.81 o
 -12   2   7        3.73        4.38      1.15 o
 -11   2   7       33.72       29.94      2.34 o
 -10   2   7       84.25       83.61      8.67 o
  -9   2   7       73.73       70.58      3.49 o
  -8   2   7       13.84       10.75      1.49 o
  -7   2   7        0.05       -0.28      0.55 o
  -6   2   7       47.10       46.09      2.13 o
  -5   2   7        1.01        0.31      0.52 o
  -4   2   7      130.30      137.40      3.31 o
  -3   2   7        0.68        0.48      0.56 o
  -2   2   7       13.46        9.03      1.42 o
  -1   2   7      264.91      272.10      5.44 o
   0   2   7       75.22       74.17      1.85 o
   1   2   7        0.05        0.35      0.42 o
   2   2   7       69.18       67.21      1.88 o
   3   2   7      146.64      148.88      3.48 o
   4   2   7       23.23       24.56      1.46 o
   5   2   7      104.84       97.22      3.03 o
   6   2   7        3.28        3.76      0.92 o
   7   2   7       17.13       16.61      1.63 o
   8   2   7        7.14        5.32      1.11 o
   9   2   7       14.59       13.50      1.59 o
  10   2   7       61.86       55.37      3.17 o
  11   2   7        6.16        6.92      1.34 o
  12   2   7       81.28       77.47      4.11 o
  13   2   7        3.68        3.65      1.22 o
  14   2   7       15.83       17.39      1.77 o
  15   2   7        0.48        0.07      0.91 o
  16   2   7        4.94        6.03      1.34 o
 -15   3   7        1.74        1.52      1.53 o
 -14   3   7        5.42        6.70      1.96 o
 -13   3   7       10.47        5.30      1.80 o
 -12   3   7        0.03        0.17      0.89 o
 -11   3   7        0.07        0.05      1.06 o
 -10   3   7       10.19        7.21      1.37 o
  -9   3   7        1.36        1.41      0.87 o
  -8   3   7        0.78        0.64      0.76 o
  -7   3   7        7.60        6.17      1.21 o
  -6   3   7       12.42        8.73      1.20 o
  -5   3   7        0.73        1.14      0.73 o
  -4   3   7        7.02        7.08      1.05 o
  -3   3   7        6.16        6.50      1.06 o
  -2   3   7      115.08      130.26      3.43 o
  -1   3   7        4.17        2.64      0.95 o
   0   3   7        4.20        2.81      0.90 o
   1   3   7      293.88      324.91     12.02 o
   2   3   7      120.53      134.60      5.31 o
   3   3   7       64.42       63.03      3.87 o
   4   3   7       22.33       19.78      2.64 o
   5   3   7       13.42       10.48      1.97 o
   6   3   7        1.39        0.26      1.65 o
   7   3   7        3.47        3.66      1.45 o
   8   3   7       60.84       58.76      5.96 o
   9   3   7       21.67       17.12      4.93 o
  10   3   7        0.02        1.03      0.97 o
  11   3   7        0.70        0.62      1.07 o
  12   3   7        0.00        0.35      1.07 o
  13   3   7        0.25        0.53      0.93 o
  14   3   7       15.14       15.89      1.86 o
 -11   4   7        0.06        0.02      1.27 o
 -10   4   7        0.24        0.57      1.15 o
  -9   4   7        0.28       -0.31      0.92 o
  -8   4   7       11.85        9.61      1.53 o
  -7   4   7        1.78        1.10      0.98 o
  -6   4   7        0.68        1.22      0.93 o
  -5   4   7        3.95        2.24      1.01 o
  -4   4   7        0.81        0.57      0.88 o
  -3   4   7        2.48        2.67      1.12 o
  -2   4   7        3.08        2.39      1.42 o
  -1   4   7        3.65        2.20      1.41 o
   0   4   7       10.31       13.01      3.51 o
   1   4   7       25.23       24.86      3.41 o
   2   4   7       19.15       17.36      2.62 o
   3   4   7        1.89        0.58      1.22 o
   4   4   7        0.00        0.48      2.15 o
   5   4   7        2.77        5.03      1.81 o
   6   4   7        0.69        0.44      1.42 o
   7   4   7        1.64        1.52      1.41 o
   8   4   7       11.94        8.00      2.14 o
   9   4   7        3.44        2.91      1.79 o
  10   4   7        2.45        0.92      1.62 o
 -18   0   8        0.26        0.07      1.71 o
 -17   0   8        3.18        6.58      1.81 o
 -16   0   8       15.56       22.46      2.79 o
 -15   0   8        0.13        0.19      1.10 o
 -14   0   8        0.03        0.67      1.05 o
 -13   0   8        0.05        1.52      1.07 o
 -12   0   8       10.93       10.39      1.74 o
 -11   0   8       66.28       64.51      3.32 o
 -10   0   8      166.56      188.58     11.10 o
  -9   0   8      147.43      148.77      3.84 o
  -8   0   8        5.31        3.55      1.42 o
  -7   0   8      182.84      201.12      4.44 o
  -6   0   8       18.67       20.19      1.58 o
  -5   0   8       62.62       67.29      2.55 o
  -4   0   8        8.52        7.04      0.96 o
  -3   0   8       61.45       44.16      3.54 o
  -2   0   8     1177.32     1314.67     21.28 o
  -1   0   8      593.92      591.07     11.06 o
   0   0   8      123.42      111.71      3.70 o
   1   0   8      182.06      186.92      7.15 o
   2   0   8      143.33      140.26      5.25 o
   3   0   8       52.04       37.77      2.58 o
   4   0   8       74.12       65.61      2.87 o
   5   0   8       33.83       29.42      2.34 o
   6   0   8      106.00      103.01      3.77 o
   7   0   8      198.35      187.28     15.69 o
   8   0   8     1785.41     1824.22     29.20 o
   9   0   8      235.17      231.07      6.33 o
  10   0   8      279.28      318.48      7.91 o
  11   0   8       12.76        9.60      2.51 o
  12   0   8      101.92      104.66      6.52 o
  13   0   8       76.25       77.72      5.76 o
  14   0   8        3.38        4.64      2.12 o
  15   0   8       10.19       16.32      3.55 o
  16   0   8        3.97        2.74      2.06 o
  17   0   8       25.62       34.81      5.64 o
 -18   1   8        0.99        2.04      1.35 o
 -17   1   8        0.22        1.37      2.20 o
 -16   1   8        4.88        4.58      1.51 o
 -15   1   8        0.26        0.46      0.93 o
 -14   1   8        2.87        1.57      1.10 o
 -13   1   8        2.40        2.23      1.00 o
 -12   1   8        0.07        0.64      0.78 o
 -11   1   8        2.05        2.56      0.94 o
 -10   1   8        1.80        0.99      0.67 o
  -9   1   8        0.83       -0.11      0.56 o
  -8   1   8        5.48        5.18      0.76 o
  -7   1   8       14.47       16.33      0.96 o
  -6   1   8       35.01       34.83      1.46 o
  -5   1   8      115.02      114.52      2.41 o
  -4   1   8      163.95      171.22      3.01 o
  -3   1   8      276.17      276.97      5.73 o
  -2   1   8        3.11        4.16      0.69 o
  -1   1   8       36.11       33.44      1.50 o
   0   1   8       97.92      112.82      2.57 o
   1   1   8       53.67       49.29      1.73 o
   2   1   8        0.93        1.78      0.58 o
   3   1   8       15.75       15.00      1.16 o
   4   1   8       66.72       60.14      2.40 o
   5   1   8      114.16      106.82      3.70 o
   6   1   8      161.65      172.95      3.56 o
   7   1   8      203.67      186.98      3.80 o
   8   1   8      259.27      259.31      5.69 o
   9   1   8      300.18      291.15      6.26 o
  10   1   8      336.07      355.81      7.23 o
  11   1   8        1.79        2.21      1.01 o
  12   1   8        0.00        0.59      0.87 o
  13   1   8        2.31        0.99      0.94 o
  14   1   8        0.04        0.34      0.95 o
  15   1   8        5.93        6.47      1.82 o
  16   1   8       26.96       37.12      8.01 o
 -16   2   8        0.12        0.43      1.12 o
 -15   2   8        5.59        6.14      1.35 o
 -14   2   8        0.76        0.83      1.11 o
 -13   2   8       19.64       16.21      2.33 o
 -12   2   8       18.02       15.61      2.03 o
 -11   2   8        5.62        5.68      1.13 o
 -10   2   8        1.78        1.08      0.79 o
  -9   2   8        0.27        0.48      0.67 o
  -8   2   8        6.48        4.49      1.00 o
  -7   2   8       44.73       43.17      3.65 o
  -6   2   8        0.92        0.32      1.09 o
  -5   2   8       67.16       69.93      2.55 o
  -4   2   8      127.50      131.03      3.35 o
  -3   2   8       14.41       13.77      2.14 o
  -2   2   8      132.81      130.59      3.65 o
  -1   2   8      324.19      306.28      6.20 o
   0   2   8       54.99       60.03      2.52 o
   1   2   8       34.78       39.41      2.33 o
   2   2   8        0.39        0.04      0.47 o
   3   2   8       71.43       72.90      2.75 o
   4   2   8       27.18       27.93      2.34 o
   5   2   8       10.03        5.77      1.32 o
   6   2   8       33.16       30.74      2.18 o
   7   2   8        5.60        8.12      1.23 o
   8   2   8        0.01       -0.15      0.71 o
   9   2   8       37.03       39.92      2.98 o
  10   2   8       15.09       13.34      1.70 o
  11   2   8       66.03       66.54      3.66 o
  12   2   8       29.50       27.23      3.36 o
  13   2   8        0.00        0.62      1.10 o
  14   2   8        0.52        0.90      0.95 o
  15   2   8        0.49        0.66      1.03 o
 -14   3   8       15.43       15.70      2.99 o
 -13   3   8       15.09       16.53      1.80 o
 -12   3   8        1.87        3.24      1.09 o
 -11   3   8       10.97        7.46      1.36 o
 -10   3   8       19.55       20.38      2.42 o
  -9   3   8        1.84        2.36      0.96 o
  -8   3   8        5.87        4.81      1.37 o
  -7   3   8       16.35       18.38      1.70 o
  -6   3   8        1.93        1.33      0.84 o
  -5   3   8        0.34        1.18      0.76 o
  -4   3   8        0.05        1.02      0.81 o
  -3   3   8        0.46        0.68      0.73 o
  -2   3   8       95.32      104.73      6.53 o
  -1   3   8      223.87      250.65      5.92 o
   0   3   8        5.81        3.25      1.46 o
   1   3   8       22.63       23.73      2.82 o
   2   3   8        0.17       -0.97      0.97 o
   3   3   8        9.15        5.92      1.59 o
   4   3   8       29.30       30.41      3.46 o
   5   3   8        2.42        0.70      1.20 o
   6   3   8        0.03       -0.39      1.31 o
   7   3   8       44.47       37.98      3.47 o
   8   3   8        2.81       -0.33      1.14 o
   9   3   8        1.32       -1.11      1.32 o
  10   3   8       37.85       32.50      4.66 o
  11   3   8       26.05       28.45      6.23 o
  12   3   8        5.74        2.63      1.70 o
  13   3   8        3.22       10.63      2.97 o
  -9   4   8        0.27       -0.40      1.05 o
  -8   4   8        0.87        0.24      1.05 o
  -7   4   8        0.54        0.68      0.97 o
  -6   4   8        0.63        1.20      1.07 o
  -5   4   8        0.05        0.03      0.96 o
  -4   4   8        5.08        1.68      2.03 o
  -3   4   8        1.54        1.04      1.37 o
  -2   4   8        2.08        2.54      1.53 o
  -1   4   8        0.82        1.34      1.51 o
   0   4   8       20.87       20.05      5.06 o
   1   4   8       29.00       31.62      3.52 o
   2   4   8        0.08        0.46      1.34 o
   3   4   8        0.30        1.34      1.64 o
   4   4   8        0.76        0.46      1.44 o
   5   4   8        5.86        5.52      1.80 o
   6   4   8        0.42        0.80      3.21 o
   7   4   8        5.31        4.44      1.86 o
   8   4   8        5.75        7.31      2.13 o
 -17   1   9        3.84        4.47      1.51 o
 -16   1   9        0.02        1.00      1.05 o
 -15   1   9        0.20        0.68      0.96 o
 -14   1   9       10.95       12.11      1.75 o
 -13   1   9       19.33       18.68      3.52 o
 -12   1   9       18.66       19.92      2.06 o
 -11   1   9        0.68        1.37      0.77 o
 -10   1   9        2.62        2.56      0.84 o
  -9   1   9       11.68       12.53      1.35 o
  -8   1   9       27.66       32.16      2.00 o
  -7   1   9       81.72       81.60      5.17 o
  -6   1   9       57.54       58.66      2.35 o
  -5   1   9       89.53       89.87      5.52 o
  -4   1   9       17.25       14.80      1.08 o
  -3   1   9       11.21        9.98      0.99 o
  -2   1   9        1.75        0.87      0.57 o
  -1   1   9       13.33       11.63      1.07 o
   0   1   9       12.92       11.97      1.13 o
   1   1   9        9.65        8.66      0.98 o
   2   1   9        9.77       10.90      1.06 o
   3   1   9        7.84        5.96      0.87 o
   4   1   9       16.50       11.10      1.13 o
   5   1   9      288.39      326.27      5.49 o
   6   1   9        4.26        3.38      0.95 o
   7   1   9      294.56      315.80      6.56 o
   8   1   9        5.24        5.94      1.54 o
   9   1   9        7.97        7.56      1.32 o
  10   1   9       51.07       52.97      3.15 o
  11   1   9        4.61        2.40      1.96 o
  12   1   9        0.17        1.21      0.95 o
  13   1   9        1.60        3.08      1.21 o
  14   1   9        0.31        0.16      1.24 o
  15   1   9        0.57        3.40      1.76 o
 -15   2   9        0.94        0.94      1.14 o
 -14   2   9       11.83       12.01      1.60 o
 -13   2   9       12.73       11.18      1.83 o
 -12   2   9        0.08        0.58      0.79 o
 -11   2   9        0.32        0.13      0.78 o
 -10   2   9        0.26        0.38      0.74 o
  -9   2   9        0.54        0.20      0.80 o
  -8   2   9        8.86        6.86      1.15 o
  -7   2   9        7.21        6.12      1.13 o
  -6   2   9       14.81       15.63      1.55 o
  -5   2   9        6.66        5.58      1.15 o
  -4   2   9      218.47      227.78      6.06 o
  -3   2   9        0.14        0.18      0.79 o
  -2   2   9      174.98      180.25      4.63 o
  -1   2   9       96.13      106.12      3.94 o
   0   2   9       74.70       75.68      2.93 o
   1   2   9       69.32       73.75      2.88 o
   2   2   9      138.33      148.40      4.12 o
   3   2   9       17.49       26.24      2.79 o
   4   2   9        0.59        0.62      1.02 o
   5   2   9      229.44      255.33      7.61 o
   6   2   9       84.74       87.54      3.20 o
   7   2   9        7.50        6.34      1.21 o
   8   2   9       16.95       15.41      2.77 o
   9   2   9        5.55        3.53      1.15 o
  10   2   9        0.03       -0.44      0.89 o
  11   2   9        9.04        9.50      2.50 o
  12   2   9        3.25        1.55      1.19 o
  13   2   9       21.47       22.58      2.44 o
  14   2   9        3.31        4.06      1.57 o
 -13   3   9        2.86        2.16      1.19 o
 -12   3   9       11.40        9.66      1.60 o
 -11   3   9       10.69       11.87      2.95 o
 -10   3   9       11.18        7.17      1.33 o
  -9   3   9        7.86        6.13      1.26 o
  -8   3   9        0.49        0.26      0.90 o
  -7   3   9        0.37        0.34      0.80 o
  -6   3   9        3.19        4.59      1.13 o
  -5   3   9        1.65        1.27      0.88 o
  -4   3   9        0.41        0.57      0.80 o
  -3   3   9        6.50        9.51      1.47 o
  -2   3   9       94.97      101.14      5.46 o
  -1   3   9        0.07       -0.05      1.06 o
   0   3   9        0.02        0.00      1.10 o
   1   3   9        6.99        8.62      2.74 o
   2   3   9       30.01       30.07      3.26 o
   3   3   9        5.31        4.21      1.67 o
   4   3   9        0.13       -0.55      1.10 o
   5   3   9        1.58        0.92      1.35 o
   6   3   9        9.70        8.38      1.95 o
   7   3   9       32.78       27.49      3.42 o
   8   3   9       21.25       21.35      6.55 o
   9   3   9        2.15        1.70      1.54 o
  10   3   9        0.03        2.61      1.68 o
  11   3   9        0.54        1.07      1.55 o
  -7   4   9        1.62        1.72      1.18 o
  -6   4   9        1.90        2.67      1.25 o
  -5   4   9       21.37       25.07      4.32 o
  -4   4   9        3.50        4.20      1.87 o
  -3   4   9        3.52        2.90      1.66 o
  -2   4   9        0.65        0.07      1.42 o
  -1   4   9        3.94        3.93      2.35 o
   0   4   9       26.18       25.66      3.33 o
   1   4   9        0.42        0.88      2.25 o
   2   4   9        0.13       -0.63      1.51 o
   3   4   9        0.66        0.59      1.53 o
   4   4   9       14.99       17.98      3.00 o
   5   4   9       25.08       24.57      4.55 o
   6   4   9        7.46        7.43      2.84 o
 -16   0  10        1.84        2.95      2.33 o
 -15   0  10        0.09        2.20      1.79 o
 -14   0  10        4.83        5.47      2.38 o
 -13   0  10       16.91       14.81      3.13 o
 -12   0  10        0.41       -0.38      1.12 o
 -11   0  10        0.55        0.72      1.18 o
 -10   0  10       78.43       85.67      3.15 o
  -9   0  10       19.23       25.25      2.51 o
  -8   0  10      192.74      209.40      5.00 o
  -7   0  10      118.29      132.03      4.11 o
  -6   0  10      138.28      144.64     14.68 o
  -5   0  10        0.51        0.34      0.87 o
  -4   0  10        6.62        6.04      2.89 o
  -3   0  10       22.59       23.67      2.91 o
  -2   0  10       16.22       23.57      4.69 o
  -1   0  10        0.06       -0.18      0.77 o
   0   0  10        1.19        1.82      0.93 o
   1   0  10       78.93       62.94      3.09 o
   2   0  10        5.58        7.23      1.44 o
   3   0  10       57.52       59.71      5.08 o
   4   0  10       22.42       19.86      2.79 o
   5   0  10        0.33        0.92      1.05 o
   6   0  10      602.48      635.38     26.59 o
   7   0  10      113.77      124.52      4.68 o
   8   0  10        1.47        0.79      1.08 o
   9   0  10       42.75       52.83      5.25 o
  10   0  10        6.89        4.01      1.95 o
  11   0  10       20.26       24.02      4.03 o
  12   0  10       38.36       42.90      5.32 o
  13   0  10       42.89       52.41      6.18 o
  14   0  10       48.72       69.30      7.11 o
 -15   1  10        0.46        0.49      0.90 o
 -14   1  10        0.70        0.98      0.91 o
 -13   1  10        5.64        4.55      1.08 o
 -12   1  10        0.03        0.80      0.83 o
 -11   1  10        1.51        1.46      0.82 o
 -10   1  10       16.09       19.38      2.88 o
  -9   1  10        0.11       -0.08      0.71 o
  -8   1  10       11.79        8.35      1.16 o
  -7   1  10        8.97        5.51      1.45 o
  -6   1  10        4.48        4.65      0.96 o
  -5   1  10      403.13      418.44      6.98 o
  -4   1  10      248.19      257.79     14.57 o
  -3   1  10       98.01      110.39      3.61 o
  -2   1  10       86.12       83.27      3.09 o
  -1   1  10        9.94        9.03      1.06 o
   0   1  10        0.00        0.90      0.59 o
   1   1  10        0.23        0.34      0.58 o
   2   1  10        0.46        0.16      0.59 o
   3   1  10       51.16       46.24      2.11 o
   4   1  10      225.87      229.70      4.53 o
   5   1  10      171.28      165.87      3.80 o
   6   1  10       62.92       73.71      3.68 o
   7   1  10       26.18       28.97      2.32 o
   8   1  10       96.68       89.30      3.41 o
   9   1  10       81.14       90.52      3.49 o
  10   1  10       38.06       42.26      2.93 o
  11   1  10        0.01        2.40      1.14 o
  12   1  10        0.01        0.85      1.03 o
  13   1  10        0.58        0.25      1.31 o
  14   1  10        6.84        7.94      2.16 o
 -14   2  10        3.65        4.18      1.21 o
 -13   2  10        4.72        5.10      1.29 o
 -12   2  10        0.01        0.57      0.88 o
 -11   2  10        0.39        0.54      1.16 o
 -10   2  10        0.03        1.74      1.13 o
  -9   2  10        0.01        0.70      0.82 o
  -8   2  10        7.05        7.58      1.26 o
  -7   2  10       15.80       13.37      1.47 o
  -6   2  10        0.38        0.75      0.79 o
  -5   2  10       71.05       77.42      3.61 o
  -4   2  10       33.05       29.39      2.29 o
  -3   2  10       29.07       31.41      2.40 o
  -2   2  10       20.70       23.37      2.09 o
  -1   2  10       28.58       30.80      2.70 o
   0   2  10       43.05       45.18      2.86 o
   1   2  10        5.25        6.56      1.56 o
   2   2  10       32.18       30.62      3.09 o
   3   2  10        8.36        7.02      1.82 o
   4   2  10      189.79      211.58      7.02 o
   5   2  10       32.92       35.64      3.80 o
   6   2  10       88.01       86.43      4.42 o
   7   2  10      130.30      125.56     10.59 o
   8   2  10       18.03       13.54      2.32 o
   9   2  10        1.76       -0.82      2.24 o
  10   2  10        2.03        1.87      1.10 o
  11   2  10        1.55       -0.35      1.11 o
  12   2  10        1.36        3.04      1.37 o
 -11   3  10        2.85        2.42      1.22 o
 -10   3  10        2.05        2.31      1.14 o
  -9   3  10        0.04        0.39      0.98 o
  -8   3  10       12.31       14.30      1.88 o
  -7   3  10        5.83        4.12      1.45 o
  -6   3  10        4.29        3.00      1.02 o
  -5   3  10        4.99        5.71      1.21 o
  -4   3  10        0.30        1.36      0.99 o
  -3   3  10       15.29       17.52      2.40 o
  -2   3  10       21.71       23.18      2.95 o
  -1   3  10        2.46        1.83      1.95 o
   0   3  10        2.82        0.44      1.21 o
   1   3  10       35.92       41.73      5.17 o
   2   3  10        5.72        3.77      1.74 o
   3   3  10        4.31        3.77      1.68 o
   4   3  10        3.78        2.11      1.47 o
   5   3  10       17.93       18.32      3.65 o
   6   3  10        4.05        3.34      2.87 o
   7   3  10        0.70       -1.35      1.37 o
   8   3  10        2.04        2.57      1.69 o
   9   3  10        0.55       -0.93      1.46 o
  -4   4  10       11.01       11.01      3.17 o
  -3   4  10        0.66        1.91      1.94 o
  -2   4  10        0.21       -0.84      1.59 o
  -1   4  10        1.19        2.54      1.99 o
   0   4  10        4.69        3.95      2.04 o
   1   4  10        3.71        3.66      2.18 o
   2   4  10        2.87        2.92      2.14 o
 -14   1  11        0.96        1.01      1.07 o
 -13   1  11        0.00        1.91      0.98 o
 -12   1  11        0.84        1.36      0.93 o
 -11   1  11       32.78       36.47      2.43 o
 -10   1  11        0.49        0.83      0.85 o
  -9   1  11       35.93       37.91      2.40 o
  -8   1  11        6.66        8.39      1.25 o
  -7   1  11       50.47       44.41      2.51 o
  -6   1  11        6.66        4.41      1.16 o
  -5   1  11       26.41       26.89      2.31 o
  -4   1  11       18.86       17.22      2.72 o
  -3   1  11       23.59       23.46      2.66 o
  -2   1  11       14.26       12.03      2.06 o
  -1   1  11        3.18        1.01      0.92 o
   0   1  11       21.67       25.97      2.66 o
   1   1  11       29.42       22.92      2.06 o
   2   1  11        2.59        2.16      0.81 o
   3   1  11       78.07       88.12      2.79 o
   4   1  11        7.99       12.86      1.36 o
   5   1  11        0.30       -0.18      0.80 o
   6   1  11       12.04       16.28      1.80 o
   7   1  11        4.47        3.30      1.11 o
   8   1  11        7.21        9.94      1.58 o
   9   1  11       27.85       32.42      2.61 o
  10   1  11        0.06        0.41      1.06 o
  11   1  11        1.69        3.39      1.60 o
  12   1  11        2.52        2.14      2.24 o
 -12   2  11        5.61        5.77      1.34 o
 -11   2  11        1.96        4.03      1.18 o
 -10   2  11        0.10        0.89      0.93 o
  -9   2  11       16.65       18.18      1.79 o
  -8   2  11       33.16       33.03      2.40 o
  -7   2  11        9.33        6.83      2.30 o
  -6   2  11       16.34       16.96      2.14 o
  -5   2  11       37.78       41.24      3.74 o
  -4   2  11        7.19       10.36      1.57 o
  -3   2  11        5.82        4.96      1.24 o
  -2   2  11        0.33        0.25      0.89 o
  -1   2  11        1.15        0.52      0.94 o
   0   2  11        4.88        6.23      1.39 o
   1   2  11       13.28       11.15      2.12 o
   2   2  11       75.11       82.47      5.10 o
   3   2  11       32.49       35.54      3.48 o
   4   2  11      131.04      114.44     10.80 o
   5   2  11       24.23       25.28      4.25 o
   6   2  11        6.38       10.81      2.17 o
   7   2  11       13.95       12.23      2.30 o
   8   2  11        0.45        1.11      1.52 o
   9   2  11        3.40        2.08      1.59 o
  10   2  11        1.69        2.02      1.80 o
  -9   3  11        1.89        2.56      1.30 o
  -8   3  11        0.26        0.69      1.09 o
  -7   3  11        7.91        5.98      1.33 o
  -6   3  11        1.85        1.42      0.97 o
  -5   3  11        0.16        0.97      1.04 o
  -4   3  11        6.10        5.73      1.46 o
  -3   3  11        8.81       10.80      2.39 o
  -2   3  11       32.07       56.29     21.65 o
  -1   3  11        4.59        2.83      1.66 o
   0   3  11       11.37       12.88      3.06 o
   1   3  11       45.10       57.97      5.90 o
   2   3  11       66.52       70.00      5.22 o
   3   3  11       14.23       15.06      2.64 o
   4   3  11       28.45       27.62      3.33 o
   5   3  11       12.27        8.78      2.20 o
   6   3  11        0.71       -0.75      1.44 o
   7   3  11        1.19        0.53      1.54 o
 -13   0  12        0.16        2.96      2.09 o
 -12   0  12       21.72       25.05      4.59 o
 -11   0  12        5.29        2.75      2.26 o
 -10   0  12       39.51       31.51      4.86 o
  -9   0  12       14.03       10.01      2.96 o
  -8   0  12      166.67      181.50      9.49 o
  -7   0  12       86.31       89.95      6.56 o
  -6   0  12       70.86       73.65      5.71 o
  -5   0  12       28.22       29.37      4.43 o
  -4   0  12        0.59       -0.87      0.87 o
  -3   0  12        1.78        2.72      1.20 o
  -2   0  12       18.25       16.24      2.16 o
  -1   0  12       12.69       11.79      1.90 o
   0   0  12       77.28       81.61      3.91 o
   1   0  12       51.13       50.98      3.85 o
   2   0  12       24.13       22.33      2.53 o
   3   0  12       12.66       17.46      2.23 o
   4   0  12       21.72       19.55      2.45 o
   5   0  12       31.68       31.54      3.07 o
   6   0  12       90.19       96.15      4.64 o
   7   0  12       13.14        9.61      2.49 o
   8   0  12       45.51       68.19      6.37 o
   9   0  12        2.44        3.16      1.98 o
  10   0  12        1.65        5.59      2.59 o
  11   0  12       27.72       27.58      4.54 o
 -12   1  12        8.05        8.92      1.70 o
 -11   1  12        2.62        2.28      1.03 o
 -10   1  12       11.20       13.61      1.67 o
  -9   1  12       24.62       28.20      2.19 o
  -8   1  12       47.57       48.98      2.80 o
  -7   1  12        5.86        3.66      1.48 o
  -6   1  12        2.97        1.66      1.06 o
  -5   1  12        9.13       11.04      1.63 o
  -4   1  12       18.62       19.76      2.03 o
  -3   1  12        4.92        4.71      1.25 o
  -2   1  12        0.13        0.37      0.91 o
  -1   1  12       11.06       10.56      1.63 o
   0   1  12        6.73        5.07      1.61 o
   1   1  12       15.58       11.18      1.94 o
   2   1  12        3.26        3.53      1.20 o
   3   1  12      156.25      152.15      8.70 o
   4   1  12       59.35       69.40      4.30 o
   5   1  12       44.35       50.05      8.77 o
   6   1  12       21.62       17.59      2.59 o
   7   1  12       15.25       16.16      1.95 o
   8   1  12        0.97        1.45      1.16 o
   9   1  12        8.45        9.78      1.69 o
  10   1  12       21.84       22.69      2.81 o
 -10   2  12        0.08        0.29      1.07 o
  -9   2  12        0.03       -0.34      0.95 o
  -8   2  12        4.49        3.55      1.22 o
  -7   2  12       13.03       13.89      1.74 o
  -6   2  12       30.66       33.19      2.78 o
  -5   2  12       33.15       40.21      3.01 o
  -4   2  12        7.53        6.13      1.44 o
  -3   2  12        2.85        2.22      1.17 o
  -2   2  12       12.58       18.26      3.22 o
  -1   2  12       12.15       14.65      1.94 o
   0   2  12        8.85        7.47      1.89 o
   1   2  12       47.31       47.07      4.12 o
   2   2  12        0.32        3.23      1.55 o
   3   2  12        1.99        4.27      1.74 o
   4   2  12        0.05       -0.29      1.37 o
   5   2  12       20.17       16.49      2.73 o
   6   2  12        4.33        5.97      2.90 o
   7   2  12        3.94        3.00      2.49 o
   8   2  12        6.29        6.49      3.76 o
  -5   3  12        1.06        1.27      1.80 o
  -4   3  12        2.65        3.35      1.93 o
  -3   3  12        1.35       -0.05      1.71 o
  -2   3  12        1.10        0.46      1.68 o
  -1   3  12        1.82        1.94      1.86 o
   0   3  12        3.55        2.37      1.86 o
   1   3  12       43.92       49.24      4.69 o
   2   3  12       28.94       30.54      6.59 o
   3   3  12       10.87        7.91      2.53 o
 -10   1  13        1.00        1.37      1.64 o
  -9   1  13        3.79        3.24      1.75 o
  -8   1  13        9.54        8.99      1.99 o
  -7   1  13       11.45       15.59      2.05 o
  -6   1  13        0.83        1.99      1.24 o
  -5   1  13        0.54        0.20      1.13 o
  -4   1  13        0.36       -0.95      0.95 o
  -3   1  13       22.10       22.70      3.42 o
  -2   1  13        1.27        1.70      1.12 o
  -1   1  13       15.31       15.40      2.04 o
   0   1  13        2.14        1.98      1.97 o
   1   1  13       18.11       13.78      1.93 o
   2   1  13        0.00        0.27      1.27 o
   3   1  13        0.65        2.02      1.42 o
   4   1  13        2.44        2.96      1.65 o
   5   1  13       19.39       20.65      2.87 o
   6   1  13        4.47        2.51      2.51 o
   7   1  13        6.07        5.17      1.83 o
   8   1  13        1.15        1.88      2.20 o
  -7   2  13        0.23        0.60      1.17 o
  -6   2  13        1.81        2.93      1.39 o
  -5   2  13        6.33        4.69      1.54 o
  -4   2  13        1.94        1.32      1.35 o
  -3   2  13        2.85        3.06      1.35 o
  -2   2  13        0.71        0.06      1.47 o
  -1   2  13        4.99        3.16      1.82 o
   0   2  13       49.84       53.07      4.84 o
   1   2  13       53.05       58.16      4.70 o
   2   2  13       27.61       32.38      4.64 o
   3   2  13        7.88        7.70      2.61 o
   4   2  13        1.89        0.39      1.66 o
   5   2  13        3.03        2.20      1.86 o
  -7   0  14        6.78        7.62      2.80 o
  -6   0  14        8.11        7.15      3.11 o
  -5   0  14       16.32       11.51      3.62 o
  -4   0  14        0.03       -0.72      1.94 o
  -3   0  14        0.13        1.40      2.33 o
  -2   0  14       23.73       19.45      4.25 o
  -1   0  14        5.80        3.83      2.70 o
   0   0  14       51.45       40.62      5.92 o
   1   0  14       24.99       25.79      4.77 o
   2   0  14       41.33       49.16      6.20 o
   3   0  14       24.57       18.63      4.24 o
   4   0  14        0.00       -0.05      2.51 o
   5   0  14        2.21        0.51      1.65 o
  -6   1  14        0.09        0.59      1.49 o
  -5   1  14        4.78        4.93      2.00 o
  -4   1  14       15.37       12.50      2.00 o
  -3   1  14        1.11        2.50      1.28 o
  -2   1  14        0.91        0.32      1.17 o
  -1   1  14        0.04        1.05      1.35 o
   0   1  14        1.83        2.10      1.36 o
   1   1  14        0.07        0.49      1.39 o
   2   1  14        2.37        2.02      1.54 o
   3   1  14       13.41       15.25      3.69 o
   4   1  14        0.93        3.08      2.90 o
 
